# Supplementary material for: The Expression of TaRca2-α Gene Associated with Net Photosynthesis Rate, Biomass and Grain Yield in Bread Wheat (Triticum aestivum L.) under Field Conditions
Source: PLoS One. 2016 Aug 22;11(8):e0161308. doi: 10.1371/journal.pone.0161308 (PMC4993480; doi:10.1371/journal.pone.0161308)
Supplement: S2 Table — (XLSX) [file pone.0161308.s005.xlsx]

## Sheet: TaRca2-alpha-4AL
Relative expression of TaRca2-α-4AL at heading (Z55) anthesis (Z67) and grain-filling (Z73) stages in 59 bread wheat genotypes
Group	Genotype	Heading (Z55)	Anthesis (Z67)	Grain-filling (Z73)
I	26	0.83A	0.92B	1.22A
	4	0.82A	1.18A	1.21A
	8	0.6B	0.8C	1.14B
	10	0.6B	0.8C	0.82E
	13	0.6B	0.76D	0.8E
	22	0.6B	0.75D	0.9D
	49	0.6B	0.8C	1.02C
II	29	0.53C	0.6HIJ	0.6JKL
	37	0.53C	0.62GHI	0.57L
	27	0.52CD	0.6HIJ	0.61JK
	28	0.52CD	0.57JK	0.74F
	36	0.5CDE	0.64FG	0.73FG
	23	0.49CDE	0.53LM	0.74F
	24	0.49CDE	0.6HIJ	0.74F
	41	0.49CDE	0.6HIJ	0.68HI
	47	0.49CDE	0.59IJ	0.7GH
	48	0.49CDE	0.53LM	0.74F
	55	0.49CDE	0.62GHI	0.58KL
	30	0.48CDEF	0.55KL	0.72FG
	46	0.48CDEF	0.63GH	0.74F
	57	0.47CDEF	0.45N	0.72FG
	19	0.46DEFG	0.73D	0.68HI
	35	0.46DEFG	0.45N	0.73FG
	56	0.46DEFG	0.52LM	0.61JK
	52	0.45EFGH	0.6HIJ	0.71FGH
	53	0.45EFGH	0.45N	0.72FG
	42	0.44EFGH	0.65EFG	0.59JKL
	1	0.42FGHI	0.51M	0.58KL
	6	0.4GHIJ	0.67EF	0.71FGH
	16	0.4GHIJ	0.63GH	0.68HI
	43	0.4GHIJ	0.46N	0.6JKL
	45	0.4GHIJ	0.45N	0.66I
	9	0.39HIJ	0.59IJ	0.7GH
	2	0.37IJK	0.53LM	0.58KL
	7	0.36IJKL	0.62GHI	0.59JKL
	3	0.35JKL	0.55KL	0.61JK
	12	0.35JKL	0.63GH	0.71FGH
	20	0.35JKL	0.5M	0.7GH
	32	0.35JKL	0.64FG	0.58KL
	58	0.35JKL	0.46N	0.58KL
	5	0.34JKL	0.51M	0.59JKL
	44	0.34JKL	0.45N	0.62J
	15	0.32KL	0.57JK	0.61JK
	21	0.32KL	0.68E	0.58KL
	14	0.31KL	0.64FG	0.71FGH
	25	0.31KL	0.64FG	0.58KL
	51	0.31KL	0.45N	0.66I
	50	0.3LM	0.45N	0.61JK
III	18	0.24MN	0.38O	0.53M
	31	0.24MN	0.39O	0.53M
	33	0.24MN	0.39O	0.53M
	34	0.24MN	0.39O	0.53M
	38	0.24MN	0.39O	0.52M
	40	0.24MN	0.39O	0.52M
	59	0.24MN	0.39O	0.51M
	39	0.23N	0.32P	0.53M
	17	0.2N	0.39O	0.53M
	54	0.2N	0.39O	0.47N
	11	0.18N	0.39O	0.45N
The letters represent significant differences at P 0.01 levels.
Group I: high expression; Group II: medium expression; Group III: low expresion
Numberings of the genotypes correspond to those in Table 1 in the text

## Sheet: TaRca2-alpha-4BS
Relative expression of TaRca2-α-4BS at heading (Z55) anthesis (Z67) and grain-filling (Z73) stages in 59 bread wheat genotypes
Group	Genotype	Heading (Z55)	Anthesis (Z67)	Grain-filling (Z73)
I	26	1.07A	1.25AB	1.35A
	4	1.05A	1.26A	1.31ABC
	22	0.96A	1.14AB	1.19DE
	8	0.95A	1.11AB	1.25CD
	10	0.93A	1.09B	1.15E
	13	0.9A	1.26A	1.32AB
	49	0.9A	1.14AB	1.26BC
II	19	0.6B	0.55CDEFGHI	0.73JKL
	48	0.6B	0.59CDEFGH	0.69LMNO
	51	0.6B	0.59CDEFGH	0.76IJK
	23	0.57BC	0.61CDEFG	0.81GHI
	55	0.57BC	0.61CDEFG	0.63OP
	24	0.56BC	0.54DEFGHI	0.64NOP
	29	0.56BC	0.61CDEFG	0.85FGH
	30	0.56BC	0.61CDEF	0.9F
	35	0.56BC	0.55CDEFGHI	0.8GHI
	6	0.55BC	0.61CDEF	0.63OP
	12	0.54BC	0.55CDEFGHI	0.71KLM
	15	0.54BC	0.58CDEFGH	0.63OP
	16	0.54BC	0.61CDEFG	0.81GHI
	20	0.54BC	0.61CDEFG	0.71KLM
	36	0.54BC	0.61CDEFG	0.7KLMN
	37	0.54BC	0.59CDEFGH	0.9F
	41	0.54BC	0.57CDEFGHI	0.73JKL
	46	0.54BC	0.71C	0.85FGH
	50	0.54BC	0.63CDE	0.69LMNO
	53	0.54BC	0.61CDEFG	0.72KL
	56	0.54BC	0.54DEFGHI	0.79HIJ
	57	0.54BC	0.58CDEFGH	0.86FG
	9	0.53BC	0.53DEFGHI	0.86FG
	44	0.53BC	0.61CDEFG	0.6P
	45	0.53BC	0.61CDEFG	0.75IJKL
	32	0.52BCD	0.61CDEF	0.71KLM
	2	0.51BCD	0.57CDEFGHI	0.6P
	14	0.51BCD	0.61CDEFG	0.7KLMN
	25	0.51BCD	0.61CDEFG	0.75IJKL
	28	0.51BCD	0.55CDEFGHI	0.85FGH
	47	0.51BCD	0.61CDEFG	0.6P
	1	0.5BCD	0.59CDEFGH	0.6P
	3	0.5BCD	0.58CDEFGH	0.6P
	5	0.5BCD	0.61CDEFG	0.75IJKL
	52	0.5BCD	0.58CDEFGH	0.85FGH
	58	0.5BCD	0.57CDEFGHI	0.8GHI
	42	0.5BCD	0.58CDEFGH	0.65MNOP
	7	0.49BCD	0.56CDEFGHI	0.75IJKL
	21	0.49BCD	0.61CDEFG	0.83GH
	27	0.49BCD	0.61CDEFG	0.8GHI
	43	0.49BCD	0.66CD	0.7KLMN
III	11	0.4CDE	0.48EFGHI	0.5Q
	17	0.4CDE	0.48EFGHI	0.5Q
	18	0.35DE	0.44GHIJKL	0.53Q
	31	0.3E	0.3L	0.51Q
	33	0.3E	0.31KL	0.49Q
	34	0.3E	0.36JKL	0.51Q
	38	0.3E	0.41IJKL	0.5Q
	39	0.3E	0.44GHIJKL	0.51Q
	40	0.3E	0.45FGHIJKL	0.52Q
	59	0.3E	0.43HIJKL	0.5Q
	54	0.25E	0.47EFGHIJK	0.51Q
The letters represent significant differences at P 0.01 levels.
Group I: high expression; Group II: medium expression; Group III: low expresion
Numberings of the genotypes correspond to those in Table 1 in the text

## Sheet: TaRca2-alpha-4DS
Relative expression of TaRca2-α-4DS at heading (Z55) anthesis (Z67) and grain-filling (Z73) stages in 59 bread wheat genotypes
Group	Genotype	Heading (Z55)	Anthesis (Z67)	Grain-filling (Z73)
I	26	0.94A	0.84A	0.99BC
	4	0.9A	0.84A	1.29A
	22	0.62B	0.61B	0.81DE
	49	0.55BC	0.61B	1.04B
	10	0.55BC	0.6BC	0.81DE
	8	0.55BC	0.61B	1.01B
	13	0.55BC	0.59BC	0.88CD
II	23	0.49DE	0.46DE	0.5LM
	24	0.49DE	0.47DE	0.48MN
	28	0.49DE	0.4EF	0.49MN
	48	0.48DE	0.35FG	0.55KL
	46	0.46DEF	0.54D	0.64IJ
	35	0.45DEF	0.35FG	0.5LM
	36	0.45DEF	0.35FG	0.7GH
	30	0.44DEF	0.49DE	0.61JK
	53	0.44DEF	0.5DE	0.5LM
	57	0.44DEF	0.35FG	0.5LM
	6	0.43DEF	0.54D	0.76FG
	12	0.43DEF	0.49DE	0.64IJ
	14	0.43DEF	0.51D	0.64IJ
	52	0.43DEF	0.49DE	0.61JK
	9	0.42DEF	0.52D	0.61JK
	20	0.42DEF	0.35FG	0.56KL
	47	0.42DEF	0.35FG	0.7GH
	19	0.4EFG	0.35FG	0.77FG
	41	0.4EFG	0.54D	0.7GH
	16	0.4EFG	0.53D	0.63IJ
	45	0.38FGH	0.5DE	0.51LM
	51	0.38FGH	0.35FG	0.49MN
	44	0.34GHI	0.36EF	0.5LM
	3	0.33GHI	0.46DE	0.55KL
	15	0.33GHI	0.39EF	0.68HI
	27	0.33GHI	0.35FG	0.48MN
	50	0.33GHI	0.5DE	0.51LM
	56	0.33GHI	0.36F	0.55KL
	43	0.32HI	0.4EF	0.6JK
	29	0.32HI	0.51	0.7GH
	42	0.31HIJ	0.5DE	0.74FG
	7	0.31HIJ	0.53D	0.71GH
	5	0.31HIJ	0.49DE	0.49MN
	58	0.31HIJ	0.36EF	0.46NO
	1	0.3IJ	0.5DE	0.55KL
	2	0.3IJ	0.36EF	0.63IJ
	25	0.3IJ	0.43EF	0.6JK
	21	0.3IJ	0.35FG	0.77FG
	32	0.3IJ	0.4EF	0.71GH
	55	0.3IJ	0.46DE	0.65HI
	37	0.29IJ	0.51	0.48MN
III	17	0.24K	0.18J	0.42O
	38	0.24K	0.28HI	0.43O
	40	0.24K	0.14J	0.43O
	39	0.24K	0.3H	0.42O
	34	0.24K	0.22HI	0.44NO
	59	0.24K	0.25HI	0.40O
	31	0.24K	0.28HI	0.41O
	18	0.24K	0.14J	0.44NO
	33	0.24K	0.25HI	0.43O
	54	0.19L	0.11J	0.41O
	11	0.15L	0.24HI	0.41O
The letters represent significant differences at P 0.01 levels.
Group I: high expression; Group II: medium expression; Group III: low expresion
Numberings of the genotypes correspond to those in Table 1 in the text
