# Supplementary material for: The Expression of TaRca2-α Gene Associated with Net Photosynthesis Rate, Biomass and Grain Yield in Bread Wheat (Triticum aestivum L.) under Field Conditions
Source: PLoS One. 2016 Aug 22;11(8):e0161308. doi: 10.1371/journal.pone.0161308 (PMC4993480; doi:10.1371/journal.pone.0161308)
Supplement: S3 Table — (XLSX) [file pone.0161308.s006.xlsx]

## Sheet: Pn
Pn (µmol m-2 s-1) at heading (Z55), anthesis (Z65) and grain-filling (Z73) stages in 59 bread wheat genotypes
Group	Genotyp	Pn-Heading (Z55)	Pn-Anthesis (Z65)	Pn-Grain-filling (Z73)
I	26	28.1A	24.4A	15.5 AB
	10	27.7AB	19.1B	17.0 A
	49	27.6AB	18.9	13.6 BC
	8	27.1BC	18.8B	15.3 AB
	22	26.6CD	17.9C	14.5 B
	13	26.1DE	17.6C	14.2 B
	4	25.7E	17.1C	13.9 B
II	25	22.8F	15.4D	8.3 HIJKLMNOPQ
	51	22.8F	15.4D	10.9 DEFG
	32	22.6FG	15.3DE	8.5 GHIJKLMNOP
	15	22.5FG	15.3DE	8.7 FGHIJKLMN
	21	22.4FG	15.2DEF	9.4 DEFGHIJKLM
	45	22.3FG	15.2DEF	10.2 DEFGHIJKL
	14	22.2FGH	15.2DEF	9.0 DEFGHIJKLM
	16	22.1GH	15.1DEFG	8.0 KLMNOPQR
	44	21.6HI	15.1DEFG	9.7 DEFGHIJKLM
	1	21.4IJ	15.1DEFG	10.9 DEFG
	5	21.3IJK	14.9DEFGH	11.3 CDE
	43	21.3IJK	14.9DEFGH	10.5 DEFGHIJ
	58	21.2IJK	14.9DEFGH	9.5 DEFGHIJKLM
	28	21IJKL	14.9DEFGH	10.9 DEFG
	50	20.9JKLM	14.5EFGHI	10.6 DEFGHI
	7	20.8JKLMN	14.4FGHIJ	10.6 DEFGHI
	3	20.7KLMNO	14.3GHIJK	11.1 DEF
	27	20.7KLMNO	14.2HIJKL	8.6 GHIJKLMNO
	41	20.7KLMNO	14.1HIJKL	9.4 DEFGHIJKLM
	20	20.4LMNOP	14.1HIJKL	10.3 DEFGHIJK
	42	20.4LMNOP	14IJKL	8.2 IJKLMNOPQR
	9	20.3MNOPQ	13.9IJKL	11.3 CDE
	29	20.2NOPQ	13.9IJKL	11.4 CD
	2	20.1OPQR	13.8IJKL	8.9 EFGHIJKLM
	47	20.1OPQR	13.7IJKLM	7.9 KLMNOPQR
	6	19.9PQRS	13.6IJKLM	10.2 DEFGHIJKL
	30	19.8PQRS	13.6JKLM	11.3 CDE
	53	19.7QRS	13.6JKLM	11.4 CD
	37	19.5RST	13.5KLMN	9.3 DEFGHIJKLM
	48	19.5RST	13.4LMNO	10.7 DEFGH
	24	19.3STU	12.9MNOP	10.0 DEFGHIJKLM
	55	19TU	12.7NOPQ	11.4 CD
	35	18.8UV	12.6OPQR	11.2 CDE
	19	18.7UVW	12.5PQR	11.2 CDE
	56	18.7UVW	12.4PQRS	10.3 DEFGHIJK
	12	18.3VWX	12.1PQRST	7.8 LMNOPQRS
	23	18.2VWX	12QRST	11.3 CDE
	46	18.2VWX	11.9QRSTU	7.6 MNOPQRST
	52	18.2VWX	11.8RSTUV	11.2 CDE
	36	18.1WX	11.8RSTUV	8.1 JKLMNOPQR
	57	17.8X	11.6STUVW	11.2 CDE
III	34	16.6Y	11.6STUVW	6.2 OPQRSTU
	31	16.4YZ	11.4TUVWX	6.2 OPQRSTU
	38	15.9Za	11.1UVWXY	5.9 QRSTU
	39	15.6ab	11.1UVWXY	5.4 STU
	17	15.4ab	11VWXY	6.3 NOPQRSTU
	40	15.4ab	10.8WXYZ	5.8 RSTU
	18	15.3ab	10.7XYZ	6.2 OPQRSTU
	33	15.2b	10.7XYZ	6.4 NOPQRSTU
	54	14.3c	10.5YZ	6.1 PQRSTU
	11	13.5d	10Z	4.4 U
	59	13.2d	8.9a	5.2 TU
Significant at P<0.05 levels. Capital letters show significant difference among the genotypes. Values sharing same letters do not differ significantly
Pn: net photosynthesis rate (µmol m-2 s-1). Group I: high TaRca2-α expression; Group II: medium TaRca2-α expression; Group III: low TaRca2-α expression
Numberings of the genotypes correspond to those in Table 1 in the text.

## Sheet: BMPP & GYPP
BMPP (g plant-1) and GYPP (g plant-1) in 59 bread wheat genotypes
Group	Genotype	BMPP	GYPP
I	10	65.4A	18.7E
	8	65.3A	18.7E
	49	63.3B	19.8C
	4	63.2B	19.3D
	22	63.2B	21.6B
	26	63.1B	23.5A
	13	63.1B	18.9E
II	43	50.2C	16.3FG
	58	49.3CD	15.6I
	16	48.1CD	16.4F
	44	48.1CD	16.3FG
	25	48.2DE	15.4IJ
	9	48.2DE	14PQ
	50	48.2DE	13.1TU
	3	47.2EF	12.9U
	20	46.5FG	14PQ
	7	46.3FH	16.1GH
	32	45.5GH	14.1PQ
	21	45.4GH	13.9QR
	51	45.3GH	11.5W
	24	44.2HI	15.3JK
	27	44.1HI	15.5IJ
	55	44.1HI	15L
	2	43.6I	13.5S
	5	43.3I	16.3FG
	12	43.3I	16.1GH
	15	43.2IJ	13.5S
	45	43.1IJ	14.6MN
	19	42.9IJK	13.6S
	6	42.6IJK	15.1KL
	14	41.6JKL	14.2OP
	41	41.4KL	13.2T
	28	40.2LM	15.9H
	36	40.2LM	12.1V
	30	40.1LM	14.4NO
	53	39.2MN	16.2FG
	56	38.4NO	14.1PQ
	23	38.3NO	13.7RS
	47	38.1NO	14.6MN
	37	37.4OP	15.6I
	29	37.3OP	15.1KL
	57	37.3OP	15L
	42	37.2OP	14.6MN
	48	37.2OP	14.5MN
	52	36.4PQ	14.7M
	46	36.3PQ	14.4NO
	35	35.4Q	14.1PQ
	1	33.3R	13TU
III	18	28.4S	11.2X
	54	28.4S	8.1Z
	59	28.4S	8.2Z
	11	28.2S	8.1Z
	38	28.2S	8.3Z
	40	28.2S	8.1Z
	33	28.1S	10.8Y
	34	28.1S	8.1Z
	39	28.1	10.8Y
	31	20.2T	8.3Z
	17	20.1T	7.5a
Significant at P<0.05 levels. Capital letters show significant difference among the genotypes. Values sharing same letters do not differ significantly
BMPP: biomass plant-1; GYPP: grain yield plant-1. Group I: high TaRca2-α expression; Group II: medium TaRca2-α expression; Group III: low TaRca2-α expression
Numberings of the genotypes correspond to those in Table 1 in the text.
